# Supplementary material for: Unveiling the spatial distribution and transboundary pathways of FMD serotype O in Western China and its bordering countries
Source: PLoS One. 2024 Aug 16;19(8):e0306746. doi: 10.1371/journal.pone.0306746 (PMC11329131; doi:10.1371/journal.pone.0306746)
Supplement: S1 Table — (CSV) [file pone.0306746.s001.csv]

species	longitude	latitude
FMD	67.0172447	30.1957677
FMD	71.4724978	30.1979793
FMD	73.0589418	30.2944504			article title:Unveiling the Spatial Distribution and Transboundary Pathways of FMD Serotype O in Western China and its Bordering Countries
FMD	71.9278916	30.3022528			journal name:European Journal of Wildlife Research
FMD	71.247499	30.3308401			author names:Shuang Zhang1,2, Rong chai1,2, Yezhi Hu1,2, Fekede Regassa Joka3, HaoNing Wang4,*, XiaoLong Wang1,2,*
FMD	73.1110572	30.6715098			affiliation and e-mail address of the corresponding author:
FMD	73.4493301	30.8091281			XiaoLong Wang: Center of Conservation Medicine & Ecological Safety, Northeast Forestry University, Harbin, Heilongjiang province, P. R. China
FMD	70.9455995	30.964868			Email: nefuwxl@hotmail.com
FMD	70.943	30.968
FMD	72.4790693	30.9685279
FMD	72.4860799	30.9777056
FMD	72.3103	31.2729
FMD	65.88511	31.41062
FMD	73.0923253	31.4220558
FMD	73.6958984	31.4456139
FMD	74.3141829	31.5656822
FMD	74.3032005	31.5925123
FMD	65.7037841	31.6223828
FMD	70.9090919	31.827527
FMD	73.6857558	32.072546
FMD	72.6782574	32.0898005
FMD	72.6782574	32.0898005
FMD	72.72916	32.12358
FMD	74.1933745	32.1525312
FMD	72.3515792	32.2903666
FMD	67.129904	32.3068942
FMD	68.7037	32.3936
FMD	70.8512	32.5992
FMD	74.2747364	32.7795894
FMD	72.8629763	32.932827
FMD	74.0738531	32.9740589
FMD	71.0950863	33.1160464
FMD	73.7482102	33.1486351
FMD	67.20673	33.22278
FMD	71.1667	33.3333
FMD	69.9206	33.3391
FMD	68.01142	33.49833
FMD	73.9076096	33.5216412
FMD	73.048136	33.6038766
FMD	75.163	33.6649
FMD	73.06436078	33.715262
FMD	72.8006	33.7373
FMD	72.3610911	33.7695323
FMD	72.327015	33.77824
FMD	72.825686	33.783881
FMD	68.898277	33.8174375
FMD	73.29321	33.92673
FMD	73.7728494	33.9810903
FMD	70.38194	33.98361
FMD	69.04794	34.00315
FMD	69.01128	34.00577
FMD	69.01128	34.00577
FMD	71.5787458	34.0123846
FMD	69.1602	34.0654
FMD	73.77163	34.0806
FMD	72.015062	34.102999
FMD	72.448651	34.141893
FMD	71.05215	34.21175
FMD	72.1025761	34.2215152
FMD	70.149404	34.231504
FMD	70.5682	34.273
FMD	70.3733	34.2908
FMD	70.4139777	34.3103294
FMD	73.1993125	34.3286855
FMD	66.05682	34.33644
FMD	73.4702407	34.3734751
FMD	71.79429	34.40686
FMD	70.4601	34.4302
FMD	70.4601	34.4302
FMD	68.80853	34.4349
FMD	69.13202	34.46726
FMD	69.09246	34.47033
FMD	69.09222	34.47063
FMD	69.11672	34.48442
FMD	69.1486726	34.5044193
FMD	69.1186014	34.5244022
FMD	69.08089	34.52952
FMD	69.1211417	34.5323124
FMD	69.16547	34.53297
FMD	69.0425447	34.5406819
FMD	68.937163	34.54808
FMD	69.1307173	34.5834486
FMD	68.95804	34.58842
FMD	68.9587658	34.5894319
FMD	68.9406883	34.6151882
FMD	68.9953	34.748
FMD	67.81641	34.74892
FMD	69.315001	34.78371
FMD	69.176297	34.849386
FMD	69.7190158	34.8957758
FMD	68.4189	34.9468
FMD	70.9164	34.9531
FMD	69.57242	34.97891
FMD	68.9147	34.9797
FMD	70.0050601	34.9910521
FMD	69.3583251	35.0246782
FMD	69.645976	35.04628
FMD	69.2875311	35.083034
FMD	69.3090822	35.1067985
FMD	69.3090822	35.1067985
FMD	69.23778	35.11833
FMD	69.4773	35.256
FMD	69.4773	35.256
FMD	69.5048	35.3017
FMD	69.61952	35.35023
FMD	67.7545547	35.3721753
FMD	69.9356195	35.5339473
FMD	74.5688547	35.8111243
FMD	74.314	35.9028
FMD	74.3114	35.9208
FMD	74.5575	36.02684
FMD	68.65543492	36.09457395
FMD	68.6819	36.1201
FMD	68.01611	36.26524
FMD	68.02154	36.26749
FMD	67.98467446	36.4340924
FMD	73.8333	36.5833
FMD	69.7938996	36.5940732
FMD	66.96689	36.65406
FMD	66.99423	36.66248
FMD	69.5632641	36.6894941
FMD	72	36.75
FMD	66.8980826	36.7581256
FMD	65.956	36.9666
FMD	65.956	36.9666
FMD	70.4253	37.0635
FMD	69.4435	37.1539
FMD	69.4435	37.1539
FMD	69.4435	37.1539
FMD	71.06599	37.34361
FMD	70.82047337	39.2019919
FMD	68.57088383	40.91352448
FMD	68.6868346	41.02280867
FMD	68.49409826	41.05064837
FMD	68.69040379	41.05850059
FMD	68.7737655	41.08726064
FMD	68.72609571	41.0977617
FMD	68.73323409	41.11560765
FMD	68.75821843	41.12988442
FMD	68.74394166	41.14773038
FMD	69.04250864	41.41750996
FMD	69.07106217	41.41750996
FMD	69.16052991	41.47652059
FMD	69.20488292	41.53706968
FMD	69.39377934	41.5449588
FMD	69.30601001	41.56086429
FMD	69.34170193	41.63819678
FMD	69.40118845	41.65604273
FMD	73.56603837	41.65990936
FMD	69.36549654	41.70363195
FMD	69.41903441	41.70363195
FMD	69.44282902	41.74527252
FMD	69.97203862	41.76458364
FMD	69.52611016	41.78691309
FMD	70.20416915	41.9358135
FMD	70.21140385	41.94139455
FMD	70.31506677	42.034593
FMD	69.3669837	42.07790134
FMD	70.40674076	42.0780012
FMD	70.45541996	42.09373667
FMD	70.21020519	42.18547281
FMD	69.48595675	42.19687439
FMD	67.99879362	42.22661766
FMD	70.29943498	42.24495933
FMD	69.80970225	42.26901172
FMD	70.37676746	42.32229182
FMD	69.42647023	42.34559071
FMD	70.02133548	42.34559071
FMD	70.22953831	42.37533397
FMD	68.32596951	42.40507723
FMD	69.54544328	42.40507723
FMD	70.41245938	42.40557295
FMD	70.00005913	42.41177938
FMD	69.3669837	42.46456376
FMD	70.25928158	42.46456376
FMD	70.05107874	42.52405028
FMD	70.34851137	42.52405028
FMD	70.5567142	42.52405028
FMD	69.42647023	42.55379354
FMD	69.63467306	42.55379354
FMD	70.33318367	42.60213626
FMD	70.11056526	42.64302333
FMD	75.25	42.66
FMD	69.48595675	42.67276659
FMD	69.78338938	42.67276659
FMD	70.34851137	42.76199638
FMD	73.10456526	42.79518085
FMD	73.27861371	42.83869296
FMD	68.4151993	42.85122617
FMD	69.54544328	42.85122617
FMD	79.97947893	42.87794292
FMD	72.69172607	42.89481143
FMD	71.38310872	42.91501061
FMD	72.51287827	42.92036111
FMD	71.06879404	42.92340315
FMD	71.19252601	42.92340315
FMD	73.08280921	42.92571719
FMD	71.13541895	42.93767992
FMD	75.65308888	42.94899734
FMD	69.87261916	42.99994248
FMD	71.04499943	43.0262157
FMD	79.2139906	43.03411577
FMD	79.3424815	43.03411577
FMD	79.47097239	43.03411577
FMD	74.714485	43.042965
FMD	72.42168666	43.05809625
FMD	72.13416195	43.09917121
FMD	72.62706145	43.09917121
FMD	77.03653264	43.10057376
FMD	79.3424815	43.1054996
FMD	71.37217532	43.11544549
FMD	70.02133548	43.11891553
FMD	68.37673135	43.13239914
FMD	76.098	43.1378
FMD	79.42814209	43.16260666
FMD	67.95794621	43.17047052
FMD	70.95576964	43.17493201
FMD	79.2996512	43.17688343
FMD	68.06264249	43.21805974
FMD	75.7988	43.2434
FMD	67.24410791	43.24661327
FMD	67.90083914	43.24661327
FMD	68.17685662	43.25613112
FMD	67.54867891	43.26564896
FMD	67.90083914	43.26564896
FMD	67.98649974	43.26564896
FMD	75.485845	43.2721161
FMD	75.4836	43.2722
FMD	76.0332	43.2722
FMD	71.10448596	43.29390506
FMD	70.02133548	43.29737511
FMD	72.87351119	43.304546
FMD	67.98649974	43.32275603
FMD	73.36641069	43.34562096
FMD	73.73608531	43.34562096
FMD	67.99601758	43.35130956
FMD	76.50855619	43.40624434
FMD	76.74475618	43.40624434
FMD	67.91035699	43.40841662
FMD	77.00874441	43.44792669
FMD	77.17547381	43.44792669
FMD	74.13965586	43.45347501
FMD	78.4676267	43.47571492
FMD	67.62482167	43.48455937
FMD	77.70345026	43.48960904
FMD	75.79322157	43.50952808
FMD	73.61286044	43.50992079
FMD	74.68080935	43.50992079
FMD	77.56450909	43.51739727
FMD	75.1479	43.5199
FMD	67.94842836	43.53214859
FMD	80.21336423	43.53380258
FMD	70.11056526	43.53532121
FMD	73.53071052	43.55099575
FMD	76.6752856	43.55907962
FMD	76.86980324	43.55907962
FMD	67.42494694	43.57021997
FMD	78.53709728	43.60076198
FMD	76.41129738	43.62855021
FMD	74.4343596	43.63314566
FMD	73.32533573	43.67422062
FMD	74.55758447	43.67422062
FMD	67.25521206	43.68403752
FMD	78.94002668	43.75359726
FMD	66.95777943	43.83275383
FMD	70.59885049	43.85902705
FMD	66.86854964	43.8624971
FMD	73.11996094	43.87959541
FMD	77.66176791	43.89253843
FMD	77.50893262	43.90643255
FMD	78.4676267	43.97590314
FMD	72.54491153	44.00282028
FMD	72.95566111	44.04389524
FMD	78.92845528	44.04776616
FMD	78.87134822	44.06204292
FMD	79.82789154	44.06204292
FMD	79.01411588	44.07631969
FMD	77.30052087	44.10095019
FMD	79.9706592	44.10487322
FMD	79.55663299	44.11914999
FMD	65.57552335	44.15575325
FMD	79.99921273	44.16198028
FMD	78.99983911	44.17625705
FMD	79.24254414	44.17625705
FMD	78.45373258	44.18431489
FMD	79.91355214	44.19053382
FMD	78.87134822	44.21908735
FMD	78.41205023	44.23989136
FMD	65.2574331	44.25362718
FMD	77.60619144	44.25378548
FMD	77.52282674	44.33715018
FMD	65.06168525	44.37596958
FMD	65.52658639	44.37596958
FMD	65.28190158	44.49831199
FMD	65.45318094	44.62065439
FMD	73.98253506	44.70109457
FMD	79.05117961	44.83733839
FMD	78.68993257	44.87902074
FMD	78.32868553	44.94849133
FMD	78.88445021	45.11522073
FMD	78.81497962	45.15690308
FMD	79.19012078	45.26805602
FMD	79.31516784	45.37920896
FMD	80.28775603	45.42089131
FMD	80.09323839	45.51815013
FMD	80.39890896	45.55983248
FMD	79.92650899	45.60151483
FMD	81.06582658	45.61540895
FMD	80.25996779	45.64319718
FMD	81.05193247	45.83771482
FMD	80.78794424	45.85160894
FMD	80.94077953	45.93497364
FMD	80.80183836	46.07391481
FMD	82.1162164	46.26004261
FMD	82.7251	46.6593
FMD	68.03992212	46.69362153
FMD	74.49575807	46.71173999
FMD	82.0963	46.7482
FMD	82.0252	46.7817
FMD	81.40663046	46.82281767
FMD	68.03992212	46.82480333
FMD	68.20389938	46.82480333
FMD	82.5755	46.8658
FMD	80.94172932	46.87175463
FMD	74.92406105	46.89019956
FMD	81.16194565	46.89622311
FMD	74.78129339	46.92589148
FMD	74.38868233	46.99727531
FMD	74.53144999	46.99727531
FMD	82.01834248	47.04303399
FMD	74.85267722	47.06865914
FMD	81.6333	47.0866
FMD	80.01192705	47.09197096
FMD	75.38805595	47.31850254
FMD	73.03238955	47.42557829
FMD	85.03083241	47.4365398
FMD	83.68917577	47.45374052
FMD	73.67484403	47.46127021
FMD	83.96438739	47.5053427
FMD	80.89279236	47.53240361
FMD	70.46257167	47.53265404
FMD	74.28160658	47.53265404
FMD	84.05039102	47.53974416
FMD	83.72357723	47.60854706
FMD	84.91042733	47.60854706
FMD	83.86118304	47.67734996
FMD	84.08479248	47.74615287
FMD	85.03083241	47.74615287
FMD	83.65477432	47.78055432
FMD	75.60220744	47.78249744
FMD	73.28223296	47.81818936
FMD	84.91042733	47.84935723
FMD	72.74685423	47.88957319
FMD	80.50129667	47.89943082
FMD	67.35	47.92
FMD	72.49701083	47.9252651
FMD	84.8932266	48.00416376
FMD	83.08715036	48.02136449
FMD	72.28285934	48.03234085
FMD	81.03960325	48.04624171
FMD	81.21088261	48.04624171
FMD	84.37720482	48.05576594
FMD	84.27400046	48.07296667
FMD	74.99544488	48.10372468
FMD	83.20755544	48.12456884
FMD	73.63915211	48.13941659
FMD	85.5298	48.1724
FMD	74.67421765	48.17510851
FMD	77.99356575	48.21080042
FMD	78.17	37.37
FMD	77.41	37.88
FMD	77.253	38.177
FMD	88.25896	39.03331
FMD	76.9902	39.6179
FMD	76.17	39.71
FMD	78.55	39.79
FMD	80.233	41.139
FMD	86.25	41.33
FMD	86.1317	41.746
FMD	86.12	41.77
FMD	83.83	41.78
FMD	87.43743	42.23493
FMD	82.28	42.39
FMD	83.26046	42.44131
FMD	83.83	43.82
FMD	87.786	44.035
